# Supplementary material for: Ongoing Phenotypic and Genomic Changes in Experimental Coevolution of RNA Bacteriophage Qβ and Escherichia coli
Source: PLoS Genet. 2011 Aug 4;7(8):e1002188. doi: 10.1371/journal.pgen.1002188 (PMC3150450; doi:10.1371/journal.pgen.1002188)
Supplement: Table S1 — Genome and F′ sequencing of E. coli. (XLS) [file pgen.1002188.s002.xls]

## Sheet: Sheet1
	Table S1. Genome and F' sequencing of E.coli.
	F' plasmid
	SNPs or indel position	Reference nucleotide (GenBank NC_002483.1)	GA IIx (M163(C))		Confirmed sequence by the dideoxynucleotide chain termination method			ID (Entrez Gene)	Gene	S/N	Amino Acid substitution between Anc(C) and M163(C)	Function	Sequencing by the dideoxynucleotide chain termination method
													Preparation of PCR products		Sequencing
			MAQ	Mapview	Anc(C)	M54(C)	M163(C)						primer name	primer sequence (5'→3')	primer name
	3112	A	G	G(100%)	G		G	1263549	srnB	N	-	modulator of post-segregation killing protein	F_1f	TAGCCTCTTCCTTGC	F_1f
													F_1r	TGCGTTTCAGCTCTG
	56722	T	C	C(100%)	C		C	1263510	yfgA	S	-	hypothetical protein	F_2f_2	ATATCCTGTCTAGTGGGCTG	F_2f_2
													F_2r_2	TGCATGACGGTTTCCAGCTC	F_2r_2
	61959	T	C	C(100%)	C		C	1263521	psiB	N	-	inhibits SOS response	F_3f	AGGTCCGTTTCACGC	F_3f
													F_3r	GCGTTGTTGTAGCCG
	61960	C	T	T(100%)	T		T	1263521	psiB	N	-	inhibits SOS response	F_3f	AGGTCCGTTTCACGC	F_3f
													F_3r	GCGTTGTTGTAGCCG
	63526	T	C	C(100%)	C		C	1263498	ygdA	N	-	hypothetical protein	F_3f	AGGTCCGTTTCACGC	seq_F_63740 (5'-AACAGGTGAATGGCACCG-3')
													F_3r	GCGTTGTTGTAGCCG
	65618	C	T	T(100%)	T		T	1263507	ygfA	N	-	lytic transglycosylase	F_3f	AGGTCCGTTTCACGC	F_3r
													F_3r	GCGTTGTTGTAGCCG
	66089	C	T	T(98.6%)	T		T	intergenic region		-	-	-	F_3f	AGGTCCGTTTCACGC	F_3r
													F_3r	GCGTTGTTGTAGCCG
	82661	T	C	C(100%)	T	C	C	1263562	traQ	N	Ser21Pro	required for pilus assembly	F_4f_2	ATCAGCGCAATAATTGCCGC	F_4f_2
													F_4r_2	CGATTATTCCCGTCACGATG
	63655	C	not detected	T(100%)	T		T	1263498	ygdA	N	-	predicted protein	F_3f	AGGTCCGTTTCACGC	seq_F_63740
													F_3r	GCGTTGTTGTAGCCG
	63842	G	not detected	A(100%)	A		A	intergenic region		-	-	-	F_3f	AGGTCCGTTTCACGC	seq_F_64030 (5'-ATTTCGGGTACTCATCCTGC-3')
													F_3r	GCGTTGTTGTAGCCG
	63843	A	not detected	G(50%)	AG (1bp insertion)		AG (1bp insertion)	intergenic region		-	-	-	F_3f	AGGTCCGTTTCACGC	seq_F_64030
													F_3r	GCGTTGTTGTAGCCG
	56,484 ~ 56,716	deletion	Analysis with Tablet		233 bp del		233 bp del	1263510	yfgA	frameshift	-	hypothetical protein	F_2f_2	ATATCCTGTCTAGTGGGCTG	F_2f_2
													F_2r_2	TGCATGACGGTTTCCAGCTC	F_2r_2
	63490	C			1 bp del		1 bp del	1263498	ygdA	frameshift	-	hypothetical protein	F_3f	AGGTCCGTTTCACGC	seq_F_63740
													F_3r	GCGTTGTTGTAGCCG
	65447	T			1 bp del		1 bp del	intergenic region		-	-	-	F_3f	AGGTCCGTTTCACGC	seq_F_65670 (5'-AGAACCAGAGACGTCTTG-3')
													F_3r	GCGTTGTTGTAGCCG
	Genome
	SNPs or indel position	Reference nucleotide (GenBank CP001637.1)	GA IIx (M163(C))		Confirmed sequence by the dideoxynucleotide chain termination method			JWID (MG1655ID)	Gene	S/N	Amino Acid substitution between Anc(C) and M163(C)	Function	Sequencing by the dideoxynucleotide chain termination method
													preparation of PCR products		Sequencing
			MAQ	Mapview	Anc(C)	M54(C)	M163(C)						primer name	primer sequence (5'→3')	primer name
	330501	C	A	A (99.6%)	A		A	JW3381 (b3418)	malT	N	-	DNA-binding transcriptional activator, maltotriose-ATP-binding	seq_S1F	ACGTCAGGCTGGCATATTGC	seq_S1F
													seq_S1r	GCCATAACGCTGCCACTGAC
	939409	C	Y	T (68.1%)	C	C	T/C *	JW2781 (b2810)	csdA (ygdJ)	N	Asp340Asn	cysteine sulfinate desulfinase	seq_S13F	ATTCACCAGCGCATCCACATCACTC	seq_S13F
													seq_S13r	ATGAAGCTGCACGAGAGAAAGTGGC
	1016594	T	C	C(100%)	C		C	JW5437 (b2741)	rpoS	N	-	RNA polymerase, sigma S (sigma 38) factor	seq_S2F	GCCGGATGATCGAGAGTAAC	seq_S2F
													seq_S2r	GTCAGCAACCGTAGCAATAC
	1266958	C	A	A(100%)	A		A	JW2479 (b2494)	yfgC	S	-	predicted peptidase	seq_S3F	AATCACTGGTGAGCTGGTTACGTCC	seq_S3F
													seq_S3r	ATCTTCGCCGTTACACTCAAAGGCG
	2552866	G	C	C(100%)	C		C	intergenic region		-	-	-	seq_S4F	TGCCATCAACACTCACACGACCGGC	seq_S4F
													seq_S4r	CGGTAACTTGAGTCCTGTAGGCTG
	3906684	C	T	T(50.8%)	T		T	JWR0223 (b4370)	leuQ	N	-	tRNA-Leu	seq_S5F	ACCAAACCTGCACGCTAGTTTCCTG	seq_S5F
													seq_S5 R	GCCAGCAGAGAACTTAGCACATTCG
	4038926	A	G	G(100%)	G		G	JW5756 (b4252)	yjgK	S	-	conserved protein	seq_S9F	CATGACGAACTCCTTGAGTG	seq_S9 R
													seq_S9 R	ATTCTTGAGGAGTGATGCGG
	4355349	G	T	T(100%)	T		T	JW3933 (b3961)	oxyR	N	-	DNA-binding transcriptional dual regulator	seq_S10F	AACCAGGCCAATAGTGCGGC	seq_S10F
													seq_S10 R	TGTCGCTGCAATCGTGCCTC
	4457627	T	C	C(100%)	C		C	JW3841 (b3870)	glnA	N	-	glutamine synthetase	seq_S11F	ACTCTGCGCGTAACCGTTCTGCGTC	seq_S11F
													seq_S11r	AAGGATATGCGAGCGCCCGTCGATG
	4547326	G	T	T(100%)	T		T	JW3756 (b3783)	rho	N	-	transcription termination factor	seq_S12F	ACCACCGGTCAACACTTTAC	seq_S12F
													seq_S12r	GTCACTCAATCCGTCTTGTC
	2134978	insertion	Analysis with Tablet		IS5 insertion		IS5 insertion	JW1655 (b1663)	mdtK	knockout	-	multidrug efflux system transporter	seq_ID2_F	GATAACAGATGCCAGTCGGC	seq_ID2_F
													seq_ID2_R	GTGGAAAACGCCCTTACCAG	seq_ID2_R
	2578984	insertion			IS5 insertion		IS5 insertion	intergenic region		-	-	-	seq_del14 F	GAATCTATAGCTTGCATCCATGCC	seq_del14_F
													seq_del14 R	TTTCATCGGGTTATTTGCGC	seq_del14 R
	2853666	insertion			IS2 insertion		IS2 insertion	JW0947 (b0964)	yccT	knockout	-	conserved protein	seq_ID3_F	GCCAACCATGCAGCTAATAC	seq_ID3_F
													seq_ID3_R	CCATTGGGCCACTCAACATC	seq_ID3_R
	3,668,920 ~ 3,668,924	TTTTT			TTTTTT (1bp T insertion)		TTTTTT (1bp T insertion)	JW0175 (b0180)	fabZ	****	-	(3R)-hydroxymyristol acyl carrier protein dehydratase	seq_Ins1F	AAAGGACCAATGTGTGCGTTCGCGC	seq_Ins1_F
													seq_Ins1R	GTGATTGGCGACAATACGGCGGTTG
	446414	insertion			IS30 insertion		IS30 insertion	JW3251 (b3290)	trkA	knockout	-	NAD-binding component of TrK potassium transporter	seq_ID1_F	TCCCTATGAAGCCGACAACC	seq_ID1_F
													seq_ID1_R	TGATGAGATAACGGGTCGCG	seq_ID1_R
	4623794	insertion			IS5 insertion		IS5 insertion	JW5619 (b3709)	tnaB	knockout	-	tryptophan transporter of low affinity	seq_ID4_F	GCGGTAAACCAACGAGGTAC	seq_ID4_F
													seq_ID4_R	ATGTGAAAGAGAACGCGGCG	seq_ID4_R
	1226421～1226502	deletion			82 bp deletion		82 bp deletion	JW2510 (b2526)	hscA	knockout	-	DnaK-like molecular chaperone specific for IscU	seq_del1 F	CGGCGATGGAGAAATCCACC	seq_del1 F
													seq_del1 R	GTGCTTCGCCAATTTCGCGG
	2774018～2788747	deletion			14730 bp deletion		14,730 bp deletion	**		deletion	-	**	seq_del2_8 F	CCTGCACAACATGAATACGC	seq_del2_8 F
													seq_del2_8 R	ATACTCACCAGCATCAGGAG	seq_del2_8 R
	3956222～3970987	deletion			14766 bp deletion		14,766 bp deletion	***		deletion	-	***	seq_del10 F	ATGCGGCTTGCCCTGAACAC	seq_del10 F
													seq_del10 R	CCTGACCCATAGTGAAATCG	seq_del10 R
	3789421~ 3790510	deletion			1090 bp :: Kmr		1,090 bp :: Kmr	JW5807 (b0073)	leuB	knockout	-	3-isopropylmalate dehydrogenase	seq_del9 F	CCGATATTGTCGAGTCATCTGC	seq_del9 F
													seq_del9 R	TTCCTGCATCTGGATACGCG	seq_del9 R
	The SNPs and indel positions are numbered according to the reference sequence, GenBank NC_002483.1 for the F' plasmid and CP001637.1 for the genome. The nucleotides in MAQ and Mapview columns were called as SNPs with MAQ and Mapview, respectively and the percentages in parentheses represent the variability in the alignment calculated by Mapview. "Analysis of Tablet" represents the regions where f…
	* Double peaks (T is the major peak and C is the minor peak) were observed in the sequencing chart by the dideoxynucleotide chain termination method. This position was assumed as 1 for calculating the mutation rate.
	** Deleted genes are listed in Table S2.
	*** Deleted genes are listed in Table S2.
	**** This insertion would not produce a frameshift on FabZ because the sequences of Anc(C) and M163(C), which have 6xT, are identical to the sequence of MG1655.
