# Supplementary material for: Ongoing Phenotypic and Genomic Changes in Experimental Coevolution of RNA Bacteriophage Qβ and Escherichia coli
Source: PLoS Genet. 2011 Aug 4;7(8):e1002188. doi: 10.1371/journal.pgen.1002188 (PMC3150450; doi:10.1371/journal.pgen.1002188)
Supplement: Table S2 — Deleted genes indicated by ** and *** in Table S1. (XLS) [file pgen.1002188.s003.xls]

## Sheet: Sheet1
	Table S2. Deletion genes indicated by ** and *** in Table S1.
		JW ID (MG1655 ID)	Gene	Position	Direction	Function
	Deletion genes indicated by ** in Table S1	JW1031 (b1044)	ymdA	2774014..2774325	-	predicted protein
		JW1026 (b1043)	csgC	2774446..2774778	-	predicted curli production protein
		JW1025 (b1042)	csgA	2774837..2775292	-	cryptic curlin major subunit
		JW1024 (b1041)	csgB	2775333..2775788	-	curlin nucleator protein, minor subunit in curli complex
		JW1023 (b1040)	csgD	2776543..2777193	+	DNA-binding transcriptional activator in two-component regulatory system
		JW1022 (b1039)	csgE	2777198..2777587	+	predicted transport protein
		JW1021 (b1038)	csgF	2777612..2778028	+	predicted transport protein
		JW1020 (b1037)	csgG	2778055..2778888	+	outer membrane lipoprotein
		JW5147 (b1036)	ycdZ	2778952..2779473	-	predicted inner membrane protein
		JW1018 (b1035)	ycdY	2779545..2780099	-	conserved protein
		JW1017 (b1034)	ycdX	2780123..2780860	-	predicted zinc-binding hydrolase
		JW5146 (b1033)	ycdW (ghrA)	2780915..2781853	-	putative dehydrogenase
		JWR0027 (b1032)	serX	2782087..2782174	+	tRNA-Ser
		JW1015 (b1029)	ycdU	2783091..2784077	-	predicted inner membrane protein
		JW5145 (b1028)	ymdE	2784074..2784433	-	predicted protein
		JW5144 (b1027)	insE	2784483..2784782	+	IS3 element protein InsE
		JW1012 (b1026)	insF	2784779..2785645	+	IS3 element protein InsF
		JW5143 (b1025)	ycdT	2785686..2787044	-	predicted diguanylate cyclase
		JW1010 (b1024)	ycdS (pgaA)	2787631..2791253	+	predicted outer membrane protein
	Deletion genes indicated by *** in Table S1	JW4288 (b4325)	yjiC	3956709..3957539	+	predicted protein
		JW4287 (b4324)	uxuR	3957680..3958453	-	DNA-binding transcriptional repressor
		JW4286 (b4323)	uxuB	3958668..3960128	-	D-mannonate oxidoreductase, NAD-binding
		JW4285 (b4322)	uxuA	3960209..3961393	-	mannonate hydrolase
		JW4284 (b4321)	gntP	3961733..3963076	+	fructuronate transporter
		JW4283 (b4320)	fimH	3963319..3964221	-	minor component of type 1 fimbriae
		JW4282 (b4319)	fimG	3964241..3964744	-	minor component of type 1 fimbriae
		JW4281 (b4318)	fimF	3964757..3965287	-	minor component of type 1 fimbriae
		JW5780 (b4317)	fimD	3965297..3967933	-	outer membrane usher protein
		JW4279 (b4316)	fimC	3968000..3968725	-	periplasmic chaperone
		JW5779 (b4315)	fimI	3968762..3969301	-	fimbrial protein involved in type 1 pilus biosynthesis
		JW4277 (b4314)	fimA	3969366..3969914	-	major type 1 subunit fimbrin
		JW4276 (b4313)	fimE	3970396..3970947	-	tyrosine recombinase/inversion of on/off regulator of fimA
	The gene name and JWID (MG1655ID) of the genes are from GenoBase ver.6 (http://ecoli.naist.jp/GB6/search.jsp).
	Positions are numbered according to the reference sequence, GenBank CP001637.1.
