# Supplementary material for: Ongoing Phenotypic and Genomic Changes in Experimental Coevolution of RNA Bacteriophage Qβ and Escherichia coli
Source: PLoS Genet. 2011 Aug 4;7(8):e1002188. doi: 10.1371/journal.pgen.1002188 (PMC3150450; doi:10.1371/journal.pgen.1002188)
Supplement: Table S3 — List of templates, primers, and polymerase used for Qβ genome sequencing. (XLS) [file pgen.1002188.s004.xls]

## Sheet: Sheet1
	Table S3. List of templates, primers, and polymerase used for Qβ genome sequencing.
	PCR products	PCR product preparation				Sequencing
		Template	Primer name	Primer sequence (5'→3')	DNA polymerase	Primer name	Primer sequence (5'→3')
	Qt & Qi & seq_3368 product	2nd strand cDNA	Qt	CCAGTGAGCAGAGTGACGAGGACTCGAGCTCAAGCTTTTTTTTTTTTTTTTT	Pfu Ultra II Fusion HS DNA polymerase (Stratagene, CA)	A2_1	ATGCCTAAATTACCGCGTGGTCTGC
			Qi	ACGAGGACTCGAGCTCAAGC		A2_489	TTTACTGCGCAGACTGCGTG
			seq_3368	TATCATGACGGTTCTGCCAG		seq_3368	TATCATGACGGTTCTGCCAG
						seq_3752	AATCCCAGTCAACACGAGCG
	Qi & beta 775 product	1st strand cDNA with poly(T) and poly(A)	Qi	ACGAGGACTCGAGCTCAAGC	Pfu Ultra II Fusion HS DNA polymerase	beta_end	TTACGCCTCGTGTAGAGACGCAACC
			beta_775	CGGTTACACATTCGAGCTCG		seq_512	GGACTCACTATACGGTGACG
						beta_775	CGGTTACACATTCGAGCTCG
						beta_273	GTGATTACGGACCATACAAG
						beta_561	CGGCAAGCACTACTATTCTG
	A2_489 & seq_2281 product	1st strand cDNA with poly(T) and poly(A)	A2_489	TTTACTGCGCAGACTGCGTG	PhusionTM High-Fidelity DNA polymerase (New England Biolabs, UK)	seq_2281	ATACTTACCTGTCCCTGGCG
			seq_2281	ATACTTACCTGTCCCTGGCG		seq_2870	AGATCTAGTGTAGCGAACGG
						seq_3368	TATCATGACGGTTCTGCCAG
						A2_489	TTTACTGCGCAGACTGCGTG
						A2_2997	ACAGACGTGACATCCGGCTC
						coat_2498	CAGGCATATGCTGACGTGAC
	coat2498 & seq_1722 product	1st strand cDNA with poly(T) and poly(A)	coat_2498	CAGGCATATGCTGACGTGAC	PhusionTM High-Fidelity DNA polymerase	seq_1722	GCAATTGTGCGCTGAGAGAG
			seq_1722	GCAATTGTGCGCTGAGAGAG		seq_2281	ATACTTACCTGTCCCTGGCG
						coat_2498	CAGGCATATGCTGACGTGAC
						RT_1932	TGCTTATTGCTCTCTTAGCG
	seq_512 & RT_1932 product	1st strand cDNA with poly(T) and poly(A)	seq_512	GGACTCACTATACGGTGACG	PhusionTM High-Fidelity DNA polymerase	seq_512	GGACTCACTATACGGTGACG
			RT_1932	TGCTTATTGCTCTCTTAGCG		seq_1112	TCTGTCTTACTGTTCTTAGG
						seq_1722	GCAATTGTGCGCTGAGAGAG
						RT_1932	TGCTTATTGCTCTCTTAGCG
						beta_1316	GAGGGTATGTTGCGTCACTG
						beta_775	CGGTTACACATTCGAGCTCG
